# Supplementary material for: Natural enemy defense, provisioning and oviposition site selection as maternal strategies to enhance offspring survival in a sub-social bug
Source: PLoS One. 2018 Apr 25;13(4):e0195665. doi: 10.1371/journal.pone.0195665 (PMC5918792; doi:10.1371/journal.pone.0195665)
Supplement: S1 File — (XLSX) [file pone.0195665.s001.xlsx]

## Sheet: survival brood from host plant
Survival of nymphs (core brood) from egg masses collected on host plants (Schoepfia schreberi). In all cases a water source was constantly available.
Treatment	No. hatched nymphs	Non-hatched eggs	No. nymphs alive at weeks 1 - 6
			1	2	3	4	5	6
Additional eggs only	160	0	128	128	0
Additional eggs only	203	0	162	162	0
Additional eggs only	155	1	124	124	124	74	0
Additional eggs only	225	2	180	180	171	162	0
Additional eggs only	214	0	171	171	171	86	0
Additional eggs only	167	0	134	134	134	134	80	0
Additional eggs only	236	1	189	189	151	132	0
Additional eggs only	211	0	169	169	169	169	17	0
Additional eggs only	273	0	218	218	164	0
Additional eggs only	179	5	143	143	143	143	0
Additional eggs only	257	0	206	206	206	41	21	0
Additional eggs only	224	5	179	179	143	0
Additional eggs only	194	1	155	155	155	10	0
Additional eggs only	252	4	202	202	192	172	51	0
Additional eggs only	214	2	171	171	171	19	0
No additional eggs	201	5	161	161	129	18	0
No additional eggs	69	0	69	69	8	0
No additional eggs	310	0	248	248	87	0
No additional eggs	211	3	169	169	21	0
No additional eggs	184	0	148	148	52	0
No additional eggs	199	2	156	156	110	94	0
No additional eggs	175	5	140	140	85	56	0
No additional eggs	206	0	165	162	157	33	0
No additional eggs	228	24	184	184	147	39	0
No additional eggs	354	0	283	283	168	229	97	0
No additional eggs	346	12	277	260	245	226	84	0
No additional eggs	171	3	140	133	125	125	30	0
No additional eggs	63	0	63	63	38	0
No additional eggs	142	17	142	130	130	108	12	0
No additional eggs	293	6	230	230	215	90	0
Additional eggs + flower buds	239	0	192	192	192	170	155	43
Additional eggs + flower buds	161	0	130	130	130	102	75	46
Additional eggs + flower buds	162	5	162	162	130	95	60	35
Additional eggs + flower buds	294	0	235	235	235	235	181	176
Additional eggs + flower buds	266	0	212	212	212	204	144	125
Additional eggs + flower buds	236	7	185	185	185	172	113	113
Additional eggs + flower buds	123	0	123	123	116	111	68	68
Additional eggs + flower buds	309	41	234	234	234	225	162	66
Additional eggs + flower buds	227	3	185	185	185	185	0	0
Additional eggs + flower buds	217	2	174	174	174	174	56	56
Additional eggs + flower buds	102	7	102	102	102	46	41	41
Additional eggs + flower buds	271	0	210	210	210	126	74	0
Additional eggs + flower buds	348	2	268	268	268	268	223	174
Additional eggs + flower buds	158	0	158	158	158	47	0	0
Additional eggs + flower buds	305	8	214	214	202	202	192	158
No additional eggs + flower buds	243	3	196	196	196	155	142	76
No additional eggs + flower buds	41	5	41	41	38	33	24	19
No additional eggs + flower buds	44	3	44	44	38	35	18	13
No additional eggs + flower buds	292	1	235	235	225	231	118	0
No additional eggs + flower buds	140	0	140	140	76	74	70	56
No additional eggs + flower buds	163	2	135	108	71	0
No additional eggs + flower buds	191	0	191	191	74	57	0
No additional eggs + flower buds	203	0	164	164	164	145	0
No additional eggs + flower buds	261	5	210	198	190	145	124	0
No additional eggs + flower buds	273	1	220	220	205	205	171	105
No additional eggs + flower buds	236	0	190	177	177	163	78	0
No additional eggs + flower buds	165	53	165	153	153	72	47	33
No additional eggs + flower buds	380	3	266	266	251	178	104	74
No additional eggs + flower buds	335	4	261	261	210	210	159	120
No additional eggs + flower buds	240	2	204	204	181	135	135	69
Nymphs that were alive at week 6 were censored for survival analysis

## Sheet: survival brood from non-host
Survival of nymphs (core brood) from egg masses collected on non-host plants
	No. hatched nymphs	Non-hatched eggs	No. nymphs alive at weeks 1 - 6
			1	2	3	4	5	6
Additional eggs only	244	0	188	188	188	73	0
Additional eggs only	203	0	165	165	165	150	0
Additional eggs only	106	5	106	106	106	99	0
Additional eggs only	135	1	112	112	33	0
Additional eggs only	353	1	275	259	165	0
Additional eggs only	258	2	205	205	197	64	0
Additional eggs only	327	2	250	250	250	233	0
Additional eggs only	278	6	224	224	224	220	88	0
Additional eggs only	233	2	180	180	180	52	0
Additional eggs only	327	0	245	245	218	0
Additional eggs only	142	6	142	136	136	136	21	0
Additional eggs only	352	0	282	282	282	222	195	0
Additional eggs only	192	3	155	155	150	61	0
Additional eggs only	124	2	124	124	112	112	41	0
Additional eggs only	247	0	195	195	195	182	41	0
No additional eggs	186	0	158	103	0
No additional eggs	191	0	155	76	0
No additional eggs	164	17	140	140	140	58	0
No additional eggs	208	0	170	170	0
No additional eggs	286	0	240	240	219	5	0
No additional eggs	194	4	165	158	30	0
No additional eggs	127	11	105	105	71	49	0
No additional eggs	324	2	254	217	37	0
No additional eggs	263	15	216	216	216	125	0
No additional eggs	85	0	76	76	76	45	0
No additional eggs	236	6	190	190	174	122	0
No additional eggs	348	1	270	270	108	27	0
No additional eggs	206	2	165	98	33	0
No additional eggs	206	2	165	165	124	0
No additional eggs	79	0	79	79	79	36	0
Additional eggs + flower buds	105	3	90	90	90	77	72	55
Additional eggs + flower buds	244	0	205	205	205	193	145	104
Additional eggs + flower buds	225	4	185	185	179	170	144	127
Additional eggs + flower buds	170	0	140	140	133	120	68	41
Additional eggs + flower buds	229	3	188	188	166	150	38	0
Additional eggs + flower buds	252	0	200	200	200	183	150	150
Additional eggs + flower buds	246	3	195	186	174	117	68	55
Additional eggs + flower buds	363	6	290	290	290	278	53	29
Additional eggs + flower buds	187	7	155	155	148	148	0
Additional eggs + flower buds	210	0	170	170	170	88	52	0
Additional eggs + flower buds	79	14	79	79	79	55	47	32
Additional eggs + flower buds	277	3	220	220	220	210	205	78
Additional eggs + flower buds	419	1	320	320	320	285	160	112
Additional eggs + flower buds	302	2	245	245	245	208	46	46
Additional eggs + flower buds	198	2	160	160	160	0
No additional eggs + flower buds	83	2	83	83	42	8	6	3
No additional eggs + flower buds	303	0	240	240	72	70	70	45
No additional eggs + flower buds	237	0	190	190	190	171	170	48
No additional eggs + flower buds	166	0	140	140	140	56	0
No additional eggs + flower buds	124	0	105	105	99	73	41	24
No additional eggs + flower buds	354	8	290	290	274	29	0
No additional eggs + flower buds	182	4	150	150	120	85	0
No additional eggs + flower buds	180	3	145	145	140	115	13	12
No additional eggs + flower buds	265	1	220	220	196	0
No additional eggs + flower buds	208	1	160	160	147	0
No additional eggs + flower buds	128	3	100	100	95	0
No additional eggs + flower buds	173	5	140	140	140	110	0
No additional eggs + flower buds	304	0	240	240	230	116	0
No additional eggs + flower buds	222	0	180	180	180	0
No additional eggs + flower buds	119	1	95	95	81	81	67	33
Nymphs that were alive at week 6 were censored for survival analysis

## Sheet: body weight females
Live body weight of R. insignis females from host plants or non-host plants prior to oviposition
Female collected from host or non-host plant	weight (g)
host plant	0.814
host plant	0.882
host plant	0.73
host plant	0.774
host plant	0.908
host plant	1.019
host plant	0.986
host plant	0.827
host plant	0.893
host plant	0.854
host plant	0.835
host plant	0.913
host plant	0.976
host plant	0.888
host plant	1.069
host plant	0.929
host plant	0.923
host plant	1.016
host plant	0.787
host plant	0.854
host plant	1.05
host plant	0.993
host plant	0.848
host plant	0.845
host plant	0.824
host plant	0.639
host plant	0.742
host plant	0.708
host plant	0.913
host plant	0.827
host plant	0.966
host plant	0.983
host plant	0.97
host plant	0.905
host plant	0.889
host plant	0.753
host plant	0.814
host plant	0.947
non-host	1.032
non-host	0.886
non-host	0.781
non-host	0.927
non-host	1.109
non-host	0.912
non-host	0.935
non-host	0.835
non-host	1.003
non-host	0.896
non-host	1.008
non-host	0.903
non-host	0.961
non-host	0.821
non-host	0.805
non-host	0.66
non-host	0.861
non-host	0.584
non-host	0.738
non-host	0.851
non-host	0.974
non-host	0.879
non-host	0.83
non-host	0.663
non-host	1.03
non-host	0.876
non-host	0.518
non-host	0.889
non-host	0.975
non-host	0.716
non-host	0.739
non-host	1.01
non-host	0.867
non-host	0.945
non-host	0.864
non-host	0.907
non-host	0.851
non-host	0.78

## Sheet: pronotum width females
Width of pronotum at widest point of R. insignis females from host plants or non-host plants prior to oviposition
Female collected from host or non-host plant	Pronotum width (mm)
host plant	16.08
host plant	16.62
host plant	16.21
host plant	15.2
host plant	14.8
host plant	15.7
host plant	15.09
host plant	15.84
host plant	15.22
host plant	15.71
host plant	17.52
host plant	15.73
host plant	15.88
host plant	14.7
host plant	15.89
host plant	16.6
host plant	15.93
host plant	16.62
host plant	16.82
host plant	15.21
host plant	16.88
host plant	15.67
host plant	15.97
host plant	15.24
host plant	15.48
host plant	14.74
host plant	16.65
host plant	16.46
host plant	15.22
host plant	14.04
host plant	15.62
host plant	15.56
non-host	16.44
non-host	15.53
non-host	15.52
non-host	16.08
non-host	17.8
non-host	16.44
non-host	15.44
non-host	15.69
non-host	15.85
non-host	15.41
non-host	14.31
non-host	15.84
non-host	15.64
non-host	15.32
non-host	15.56
non-host	14..22
non-host	16.2
non-host	15.63
non-host	16.04
non-host	15.92
non-host	15.81
non-host	16.77
non-host	15.45
non-host	15.76
non-host	16.85
non-host	16.22
non-host	14.82
non-host	16.35
non-host	14.94
non-host	15.46
non-host	16.42
non-host	16.51
non-host	16.39
non-host	16.97
non-host	16.54
non-host	14.7

## Sheet: female removal vs parasitism
Effect of removal of mother (R. insignis) on prevalence of parasitism in egg masses
Treatment	No. core brood eggs in egg mass	No. eggs parasitized
mother present	355	0
mother present	285	97
mother present	328	208
mother present	298	63
mother present	392	0
mother present	279	81
mother present	221	0
mother present	333	148
mother present	268	76
mother present	306	68
mother present	314	98
mother present	276	0
mother present	292	41
mother present	340	177
mother present	402	175
mother present	235	57
mother present	312	107
mother present	215	52
mother present	244	0
mother present	272	51
mother present	272	0
mother present	345	0
mother present	420	0
mother removed	303	303
mother removed	251	251
mother removed	333	273
mother removed	371	371
mother removed	129	129
mother removed	316	200
mother removed	338	322
mother removed	267	0
mother removed	293	0
mother removed	388	103
mother removed	323	77
mother removed	331	33
mother removed	346	135
mother removed	302	268
mother removed	254	0
mother removed	341	307
mother removed	278	276
mother removed	352	352
mother removed	391	391
mother removed	360	81
mother removed	363	0
mother removed	294	232
mother removed	178	91
mother removed	322	0
mother removed	238	32
mother removed	354	0

## Sheet: maternal care vs parasit & pred
Effect of removal of mother R. insignis on parasitism and predation of core brood eggs on host plant (S. schreberi)
	No. core brood eggs present in egg mass	No. parasitized eggs	No. predated eggs	No. cannibalized eggs	No. progeny nymphs
mother removed	303	303	12	0	0
mother removed	251	251	20	0	0
mother removed	333	273	78	0	4
mother removed	371	371	11	0	0
mother removed	129	129	6	0	0
mother removed	316	200	92	10	33
mother removed	338	322	16	0	0
mother removed	267	0	0	34	233
mother removed	293	0	29	1	263
mother removed	388	103	388	0	0
mother removed	323	77	115	16	127
mother removed	331	33	319	0	12
mother removed	346	135	133	20	77
mother removed	302	268	12	13	9
mother removed	254	0	254	0	0
mother removed	341	307	0	23	11
mother removed	278	276	0	2	0
mother removed	352	352	123	0	0
mother removed	391	391	144	0	0
mother removed	360	81	360	0	0
mother removed	363	0	112	18	233
mother removed	294	232	0	30	32
mother removed	178	91	174	4	0
mother removed	322	0	322	0	0
mother removed	238	32	17	19	170
mother removed	354	0	0	54	300
mother present	355	0	0	9	346
mother present	285	97	0	0	188
mother present	328	208	3	7	110
mother present	298	63	0	5	230
mother present	392	0	0	4	388
mother present	279	81	0	18	180
mother present	221	0	0	0	221
mother present	333	148	0	15	170
mother present	268	76	0	3	189
mother present	306	68	0	1	237
mother present	314	98	0	8	208
mother present	276	0	0	1	275
mother present	292	41	0	16	235
mother present	340	177	0	0	163
mother present	402	175	0	7	220
mother present	235	57	0	6	172
mother present	312	107	0	16	189
mother present	215	52	0	1	162
mother present	244	0	0	30	214
mother present	272	51	0	35	186
mother present	272	0	0	39	272
mother present	345	0	0	33	312
mother present	420	0	0	1	419

## Sheet: feeding on siblings and others
Feeding response of core brood nymphs to additional eggs from own mother and additional and core brood eggs supplied from a different mother
No. conventional eggs in egg mass	No. nymphs that hatched from core brood eggs	No. cannibalized eggs	No. additional eggs from mother (type A)	No. additional and core brood eggs provided from a different mother (type B)	Numbers of type A + type B eggs consumed by core brood	No. nymphs that were alive at 1 week post-hatching	No. nymphs that were alive at 2 weeks post-hatching
257	249	8	82	84	166	241	241
242	236	6	99	92	191	230	230
275	255	20	73	62	135	235	235
303	300	3	79	73	152	297	297
186	184	2	65	88	153	182	182
275	273	2	133	134	267	275	275
245	231	14	99	75	174	217	217
325	323	2	113	91	204	321	321
239	220	19	62	78	140	201	201
147	145	2	126	85	211	143	143

## Sheet: Egg mass height vs parasitism
Influence of egg mass location (host vs. Non-host plant) and height above ground on prevalence of parasitism
Plant	Height of egg mass above ground (m)	No. core brood eggs present	No. parasitized eggs
host	2.85	278	0
host	4.04	347	0
host	3.28	254	53
host	1.33	398	0
host	1.5	249	103
host	1.65	523	63
host	2.02	354	162
host	2.15	389	68
host	2.68	335	73
host	2.46	467	189
host	2.88	527	170
host	2.25	181	82
host	2.56	356	152
host	2.71	423	208
host	2.43	334	323
host	2.48	316	59
host	2.33	253	74
host	2.49	340	209
host	3.2	404	93
host	3.59	386	317
host	3.15	399	0
host	3.3	422	128
host	2.13	400	56
host	3.7	342	69
host	2.78	260	89
host	1.12	355	59
host	1.2	265	105
host	0.96	104	74
host	1.62	332	25
host	3.09	319	109
host	2.56	285	130
host	4.13	367	63
host	2.17	318	0
host	1.98	440	31
host	1.75	266	70
host	1.61	341	218
host	3.35	339	0
host	2.75	315	40
non-host	0.68	328	0
non-host	2.28	397	90
non-host	1.09	416	97
non-host	0.3	393	63
non-host	0.25	500	0
non-host	3.31	376	81
non-host	0.87	344	0
non-host	0.65	463	148
non-host	0.9	418	98
non-host	1.4	379	0
non-host	0.5	405	41
non-host	0.58	463	177
non-host	0.39	490	175
non-host	0.94	308	57
non-host	0.45	405	107
non-host	0.57	286	52
non-host	0.54	368	65
non-host	0.79	424	75
non-host	0.66	453	99
non-host	0.48	431	66
non-host	3.13	339	0
non-host	0.45	430	127
non-host	1.32	494	172
non-host	0.79	345	82
non-host	0.7	329	0
non-host	0.87	309	0
non-host	0.57	557	76
non-host	1.87	366	54
non-host	0.95	492	0
non-host	1.35	367	0
non-host	1.84	432	0
non-host	0.78	392	126
non-host	0.85	476	73
non-host	0.49	429	0
non-host	0.33	261	0
non-host	0.74	505	0
non-host	0.97	345	0
non-host	0.39	563	0

## Sheet: Distance - parasitism correlat
Relationship between parasitism of egg mass on non-host vegetation and horizontal distance to nearest host tree
Distance to nearest host tree (m)	Percentage of parasitism of core brood
1.7	43.8931
6.35	65.9155
3.31	43.8017
2.02	24.9275
2.16	48.1203
7.63	31.339
7.38	76.8924
1.77	25.2747
2.25	19.7026
0.53	23.7681
2.11	66.9251
1.75	19.7531
1.71	32.8185
0.49	22
1.32	37.1429
2.03	34.375
3.55	20
1.92	22.67
8.95	28.8952
4.54	18.1818
3.85	18.5065
1.18	26.1658
6.05	15.6682
1.17	46.1756
2.4	18.5286
0.35	36.6584
2.5	17.663
2.11	46.2838
0.45	0
2.8	24.4332
3.2	19.0736
0.89	20.8651
1.61	18.6567
1.25	15.4062
1.54	40.5248
2.37	35.7143
3.37	20.8835
1.8	34.4086
3.8	17.1285
4.56	0
0.89	25.6659
3.24	32.9759
1.59	14.3229
3.21	26.4198
2.46	17.3913
4.1	63.2391
2.62	16.0305
3.33	0
1.39	16.3814
3.62	22.276
2.87	21.5426
3.82	0
3.92	17.6887
1.88	24.263
1.44	22.1239
4.38	0
0.87	66.4537
3.48	23.445
1.63	19.6203
2.54	24.8227
8.96	15.3132
2.53	27.0202
9.05	23.3051
2.8	16.4286
7.69	0
0.62	0
2.81	47.7901
1.84	58.6134
0.6	21.8543
1.95	15.7534
0.95	10.1235
1.72	26.506
3.25	15.2672
6.86	16.6324
1.36	21.5556
3.35	14.878
7.22	0
4.21	0
2.59	19.4872
6.95	38.2289
1.18	0
2.75	16.2907
0.81	23.4927
3.57	0
2.66	0
1.53	24.5333
1.18	31.9654
0.87	23.3173
6.25	29.5349
0.96	20.5817
0.81	12.6362
6.7	22.2222
4.83	0
0.57	34.8178
4.74	0
1.76	0
1.79	0
6.39	0
0.15	0
6.25	0
0.53	0
1.68	0
3.49	16.6667
3.88	0
2.25	15.3203
3.08	45.4118
2.88	32.1429
3.23	14.7541
1.53	0
3.45	0
3.05	0
0.9	14.23
5.42	15.8046
2.1	0
1.71	50.3448
2.77	12.75
1.07	15.3361
3.28	13.6445
3.93	0

## Sheet: Oviposition site effects
Core brood egg production, parasitism, cannibalism, production of additional eggs and eclosion of nymphs on host and non-host plants from oviposition site selection study (Fig 3 ABC)
	No. eggs of core brood	No. parasitized eggs	No. cannibalized eggs	No. additional eggs	No. nymphs hatched
host plant	220	0	9	58	211
host plant	313	0	3	34	310
host plant	219	53	3	35	163
host plant	297	0	0	101	297
host plant	249	103	0	0	146
host plant	388	63	1	135	324
host plant	305	162	8	49	135
host plant	292	68	2	97	222
host plant	250	73	3	85	174
host plant	386	189	10	81	187
host plant	356	170	18	171	168
host plant	140	82	11	41	47
host plant	244	152	2	112	90
host plant	328	208	10	95	110
host plant	327	323	3	7	1
host plant	270	59	0	46	211
host plant	253	74	39	0	140
host plant	340	209	11	0	120
host plant	379	93	10	25	276
host plant	320	317	3	66	0
host plant	325	0	12	74	313
host plant	321	128	1	101	192
host plant	300	56	6	100	238
host plant	278	69	0	64	209
host plant	240	89	1	20	150
host plant	264	59	5	91	200
host plant	219	105	2	46	112
host plant	104	74	14	0	16
host plant	258	25	2	74	231
host plant	255	109	7	64	139
host plant	249	130	1	36	118
host plant	287	63	4	80	220
host plant	271	0	26	47	245
host plant	281	31	21	159	229
host plant	266	70	9	0	187
host plant	325	218	3	16	104
host plant	280	0	1	59	279
host plant	268	40	0	47	228
non-host plant	246	0	3	82	243
non-host plant	333	90	22	64	221
non-host plant	285	97	0	131	188
non-host plant	298	63	5	95	230
non-host plant	392	0	4	108	388
non-host plant	279	81	18	97	180
non-host plant	221	0	0	123	221
non-host plant	333	148	15	130	170
non-host plant	314	98	8	104	208
non-host plant	276	0	1	103	275
non-host plant	292	41	16	113	235
non-host plant	340	177	0	123	163
non-host plant	402	175	7	88	220
non-host plant	235	57	6	73	172
non-host plant	312	107	16	93	189
non-host plant	215	52	1	71	162
non-host plant	288	65	4	80	219
non-host plant	322	75	2	102	245
non-host plant	342	99	3	111	240
non-host plant	325	66	5	106	254
non-host plant	248	0	0	91	248
non-host plant	294	127	2	136	165
non-host plant	340	172	19	154	149
non-host plant	295	82	4	50	209
non-host plant	244	0	30	85	214
non-host plant	242	0	53	67	189
non-host plant	406	76	2	151	479
non-host plant	288	54	0	78	234
non-host plant	317	0	8	175	309
non-host plant	266	0	42	101	224
non-host plant	344	0	2	88	342
non-host plant	315	126	3	77	186
non-host plant	331	73	0	145	258
non-host plant	298	0	0	131	298
non-host plant	193	0	0	68	193
non-host plant	373	0	16	132	357
non-host plant	345	0	33	0	312
non-host plant	420	0	1	143	419

[truncated: 2 more sheets: Identity of non-host plants, Natural enemies identity]
